# Supplementary material for: Genome-wide association study of powdery mildew resistance in cultivated soybean from Northeast China
Source: Front Plant Sci. 2023 Nov 2;14:1268706. doi: 10.3389/fpls.2023.1268706 (PMC10651740; doi:10.3389/fpls.2023.1268706)
Supplement: Supplementary file 2 [file Table_1.xlsx]

## Sheet: Sheet1
Supplementary TABLE 1 | Bioassay phenotypic results of resistance to PMD in 331 soybean germplasm accessions.
Sequencing number	Unifiedcode	Origin	Sample type	DSI
GWAS001	ZDD00005	China, Heilongjiang	bred varieties (lines)	28
GWAS002	ZDD00011	China, Heilongjiang	bred varieties (lines)	24.6154
GWAS003	ZDD00013	China, Heilongjiang	bred varieties (lines)	18.4615
GWAS004	ZDD00015	China, Heilongjiang	bred varieties (lines)	76.4706
GWAS005	ZDD00019	China, Heilongjiang	bred varieties (lines)	80
GWAS006	ZDD00020	China, Heilongjiang	bred varieties (lines)	71.6667
GWAS007	ZDD00021	China, Heilongjiang	bred varieties (lines)	4.28571
GWAS008	ZDD00023	China, Heilongjiang	bred varieties (lines)	100
GWAS009	ZDD00025	China, Heilongjiang	bred varieties (lines)	8
GWAS010	ZDD00031	China, Heilongjiang	bred varieties (lines)	15
GWAS011	ZDD00034	China, Heilongjiang	bred varieties (lines)	21.5385
GWAS012	ZDD00035	China, Heilongjiang	bred varieties (lines)	12.8571
GWAS013	ZDD00036	China, Heilongjiang	bred varieties (lines)	73.3333
GWAS014	ZDD00037	China, Heilongjiang	bred varieties (lines)	75.5556
GWAS015	ZDD00038	China, Heilongjiang	bred varieties (lines)	76.9231
GWAS016	ZDD00039	China, Heilongjiang	bred varieties (lines)	78.4615
GWAS017	ZDD00041	China, Heilongjiang	bred varieties (lines)	84
GWAS018	ZDD00042	China, Heilongjiang	bred varieties (lines)	28
GWAS019	ZDD00043	China, Heilongjiang	bred varieties (lines)	20
GWAS020	ZDD00044	China, Heilongjiang	bred varieties (lines)	20
GWAS021	ZDD00047	China, Heilongjiang	bred varieties (lines)	48
GWAS022	ZDD00048	China, Heilongjiang	bred varieties (lines)	22.8571
GWAS023	ZDD00049	China, Heilongjiang	bred varieties (lines)	0
GWAS024	ZDD00050	China, Heilongjiang	bred varieties (lines)	52
GWAS025	ZDD00052	China, Heilongjiang	bred varieties (lines)	49.0909
GWAS026	ZDD00054	China, Heilongjiang	bred varieties (lines)	51.6667
GWAS027	ZDD00055	China, Heilongjiang	bred varieties (lines)	8.57143
GWAS028	ZDD00057	China, Heilongjiang	bred varieties (lines)	3.52941
GWAS029	ZDD00060	China, Heilongjiang	bred varieties (lines)	21.5385
GWAS030	ZDD00062	China, Heilongjiang	bred varieties (lines)	20
GWAS031	ZDD00063	China, Heilongjiang	bred varieties (lines)	76.9231
GWAS032	ZDD00067	China, Heilongjiang	bred varieties (lines)	44.2857
GWAS033	ZDD00076	China, Heilongjiang	bred varieties (lines)	25.7143
GWAS034	ZDD00077	China, Heilongjiang	bred varieties (lines)	49.2308
GWAS035	ZDD00079	China, Heilongjiang	landraces	21.3333
GWAS036	ZDD00081	China, Heilongjiang	landraces	20
GWAS037	ZDD00085	China, Heilongjiang	landraces	68.8889
GWAS038	ZDD00087	China, Heilongjiang	landraces	77.1429
GWAS039	ZDD00106	China, Heilongjiang	landraces	73.8462
GWAS040	ZDD00107	China, Heilongjiang	landraces	0
GWAS041	ZDD00108	China, Heilongjiang	landraces	64
GWAS042	ZDD00116	China, Heilongjiang	landraces	52.9412
GWAS043	ZDD00136	China, Heilongjiang	landraces	22.6667
GWAS044	ZDD00152	China, Heilongjiang	landraces	22
GWAS045	ZDD00162	China, Heilongjiang	landraces	78.6667
GWAS046	ZDD00174	China, Heilongjiang	landraces	0
GWAS047	ZDD00185	China, Heilongjiang	landraces	0
GWAS048	ZDD00210	China, Heilongjiang	landraces	45.7143
GWAS049	ZDD00237	China, Heilongjiang	landraces	38.8235
GWAS050	ZDD00238	China, Heilongjiang	landraces	84.4444
GWAS051	ZDD00241	China, Heilongjiang	landraces	41.3333
GWAS052	ZDD00245	China, Heilongjiang	landraces	80
GWAS053	ZDD00261	China, Heilongjiang	landraces	80
GWAS054	ZDD00273	China, Heilongjiang	landraces	23.3333
GWAS055	ZDD00274	China, Heilongjiang	landraces	20
GWAS056	ZDD00281	China, Heilongjiang	landraces	68
GWAS057	ZDD00336	China, Jilin	bred varieties (lines)	20
GWAS058	ZDD00337	China, Jilin	bred varieties (lines)	28
GWAS059	ZDD00338	China, Jilin	bred varieties (lines)	21.4286
GWAS060	ZDD00340	China, Jilin	bred varieties (lines)	20
GWAS061	ZDD00341	China, Jilin	bred varieties (lines)	40
GWAS062	ZDD00342	China, Jilin	bred varieties (lines)	7.69231
GWAS063	ZDD00343	China, Jilin	bred varieties (lines)	38.4615
GWAS064	ZDD00344	China, Jilin	bred varieties (lines)	20
GWAS065	ZDD00345	China, Jilin	bred varieties (lines)	24.4444
GWAS066	ZDD00346	China, Heilongjiang	bred varieties (lines)	20
GWAS067	ZDD00356	China, Jilin	bred varieties (lines)	80
GWAS068	ZDD00357	China, Jilin	bred varieties (lines)	20
GWAS069	ZDD00359	China, Jilin	bred varieties (lines)	0
GWAS070	ZDD00361	China, Jilin	bred varieties (lines)	28
GWAS071	ZDD00362	China, Jilin	bred varieties (lines)	35.7143
GWAS072	ZDD00364	China, Jilin	bred varieties (lines)	0
GWAS073	ZDD00369	China, Jilin	landraces	4.28571
GWAS074	ZDD00371	China, Jilin	landraces	4
GWAS075	ZDD00372	China, Jilin	landraces	84.4444
GWAS076	ZDD00373	China, Jilin	landraces	8.33333
GWAS077	ZDD00375	China, Jilin	landraces	30
GWAS078	ZDD00379	China, Heilongjiang	landraces	0
GWAS079	ZDD00380	China, Jilin	landraces	30.6667
GWAS080	ZDD00384	China, Jilin	landraces	24.2857
GWAS081	ZDD00386	China, Jilin	landraces	20
GWAS082	ZDD00388	China, Jilin	landraces	37.5
GWAS083	ZDD00393	China, Jilin	landraces	20
GWAS084	ZDD00394	China, Jilin	landraces	20
GWAS085	ZDD00395	China, Jilin	landraces	20
GWAS086	ZDD00400	China, Jilin	bred varieties (lines)	29.3333
GWAS087	ZDD00402	China, Jilin	bred varieties (lines)	57.3333
GWAS088	ZDD00404	China, Jilin	bred varieties (lines)	0
GWAS089	ZDD00405	China, Jilin	bred varieties (lines)	95
GWAS090	ZDD00406	China, Jilin	bred varieties (lines)	58.4615
GWAS091	ZDD00409	China, Jilin	bred varieties (lines)	10
GWAS092	ZDD00410	China, Jilin	bred varieties (lines)	0
GWAS093	ZDD00411	China, Jilin	bred varieties (lines)	76.9231
GWAS094	ZDD00412	China, Jilin	bred varieties (lines)	85.4545
GWAS095	ZDD00413	China, Jilin	bred varieties (lines)	82.5
GWAS096	ZDD00422	China, Jilin	landraces	88
GWAS097	ZDD00425	China, Jilin	landraces	20
GWAS098	ZDD00432	China, Jilin	landraces	20
GWAS099	ZDD00436	China, Jilin	landraces	8
GWAS100	ZDD00442	China, Jilin	landraces	30.6667
GWAS101	ZDD00451	China, Jilin	landraces	20
GWAS102	ZDD00453	China, Jilin	landraces	5.71429
GWAS103	ZDD00461	China, Jilin	landraces	80
GWAS104	ZDD00463	China, Jilin	landraces	9.23077
GWAS105	ZDD00465	China, Jilin	landraces	8
GWAS106	ZDD00475	China, Jilin	landraces	15
GWAS107	ZDD00486	China, Jilin	landraces	0
GWAS108	ZDD00490	China, Jilin	landraces	100
GWAS109	ZDD00494	China, Jilin	landraces	8.33333
GWAS110	ZDD00508	China, Jilin	landraces	0
GWAS111	ZDD00521	China, Jilin	landraces	0
GWAS112	ZDD00524	China, Jilin	landraces	23
GWAS113	ZDD00527	China, Jilin	landraces	0
GWAS114	ZDD00541	China, Jilin	landraces	32
GWAS115	ZDD00548	China, Jilin	landraces	31.4286
GWAS116	ZDD00570	China, Jilin	landraces	3.63636
GWAS117	ZDD00574	China, Jilin	landraces	0
GWAS118	ZDD00575	China, Jilin	landraces	20
GWAS119	ZDD00580	China, Jilin	landraces	20
GWAS120	ZDD00582	China, Jilin	landraces	0
GWAS121	ZDD00594	China, Jilin	landraces	0
GWAS122	ZDD00595	China, Jilin	landraces	0
GWAS123	ZDD00605	China, Jilin	landraces	42.5
GWAS124	ZDD00611	China, Jilin	landraces	80
GWAS125	ZDD00624	China, Jilin	landraces	44.6154
GWAS126	ZDD00633	China, Jilin	landraces	80
GWAS127	ZDD00638	China, Jilin	landraces	0
GWAS128	ZDD00643	China, Jilin	landraces	40
GWAS129	ZDD00648	China, Jilin	landraces	60
GWAS130	ZDD00666	China, Jilin	landraces	60
GWAS131	ZDD00679	China, Jilin	landraces	0
GWAS132	ZDD00698	China, Jilin	landraces	2.66667
GWAS133	ZDD00700	China, Jilin	landraces	0
GWAS134	ZDD00736	China, Liaoning	bred varieties (lines)	76.6667
GWAS135	ZDD00737	China, Liaoning	bred varieties (lines)	0
GWAS136	ZDD00738	China, Liaoning	bred varieties (lines)	62
GWAS137	ZDD00739	China, Liaoning	bred varieties (lines)	13.8462
GWAS138	ZDD00740	China, Liaoning	bred varieties (lines)	0
GWAS139	ZDD00741	China, Liaoning	bred varieties (lines)	0
GWAS140	ZDD00742	China, Liaoning	bred varieties (lines)	0
GWAS141	ZDD00743	China, Liaoning	bred varieties (lines)	0
GWAS142	ZDD00753	China, Liaoning	landraces	40
GWAS143	ZDD00756	China, Liaoning	landraces	20
GWAS144	ZDD00758	China, Liaoning	landraces	20
GWAS145	ZDD00774	China, Liaoning	landraces	0
GWAS146	ZDD00792	China, Liaoning	landraces	20
GWAS147	ZDD00795	China, Liaoning	landraces	47.6923
GWAS148	ZDD00805	China, Liaoning	landraces	20
GWAS149	ZDD00806	China, Jilin	landraces	0
GWAS150	ZDD00823	China, Liaoning	landraces	20
GWAS151	ZDD00827	China, Liaoning	landraces	44
GWAS152	ZDD00843	China, Liaoning	landraces	52
GWAS153	ZDD00867	China, Liaoning	landraces	2.66667
GWAS154	ZDD00873	China, Jilin	landraces	8
GWAS155	ZDD00898	China, Liaoning	landraces	40
GWAS156	ZDD00926	China, Liaoning	landraces	8
GWAS157	ZDD00940	China, Liaoning	landraces	0
GWAS158	ZDD00943	China, Liaoning	landraces	0
GWAS159	ZDD00952	China, Liaoning	landraces	0
GWAS160	ZDD00971	China, Liaoning	landraces	0
GWAS161	ZDD00988	China, Liaoning	landraces	0
GWAS162	ZDD00992	China, Liaoning	landraces	60
GWAS163	ZDD01035	China, Liaoning	landraces	77.7778
GWAS164	ZDD01047	China, Liaoning	bred varieties (lines)	0
GWAS165	ZDD01070	China, Liaoning	landraces	61.1111
GWAS166	ZDD01094	China, Liaoning	landraces	34.6667
GWAS167	ZDD01110	China, Liaoning	bred varieties (lines)	50
GWAS168	ZDD01131	China, Liaoning	bred varieties (lines)	41.8182
GWAS169	ZDD01149	China, Liaoning	landraces	0
GWAS170	ZDD01150	China, Liaoning	landraces	25
GWAS171	ZDD01151	China, Liaoning	landraces	34.5455
GWAS172	ZDD01187	China, Liaoning	landraces	84
GWAS173	ZDD01206	China, Liaoning	landraces	40
GWAS174	ZDD01245	China, Liaoning	landraces	90
GWAS175	ZDD01250	China, Liaoning	landraces	2.85714
GWAS176	ZDD01269	China, Liaoning	landraces	100
GWAS177	ZDD01288	China, Liaoning	landraces	0
GWAS178	ZDD01292	China, Liaoning	landraces	71.4286
GWAS179	ZDD01343	China, Liaoning	landraces	89.2308
GWAS180	ZDD01367	China, Liaoning	landraces	87.6923
GWAS181	ZDD01375	China, Liaoning	landraces	65
GWAS182	ZDD01489	China, Liaoning	landraces	94.2857
GWAS183	ZDD01501	China, Nei Monggol	landraces	7.27273
GWAS184	ZDD06819	China, Heilongjiang	bred varieties (lines)	73.3333
GWAS185	ZDD06823	China, Heilongjiang	bred varieties (lines)	60
GWAS186	ZDD06824	China, Heilongjiang	bred varieties (lines)	80
GWAS187	ZDD06827	China, Jilin	bred varieties (lines)	80
GWAS188	ZDD06828	China, Jilin	bred varieties (lines)	80
GWAS189	ZDD06829	China, Heilongjiang	bred varieties (lines)	80
GWAS190	ZDD06830	China, Heilongjiang	bred varieties (lines)	40
GWAS191	ZDD06833	China, Heilongjiang	bred varieties (lines)	97.3333
GWAS192	ZDD06835	China, Heilongjiang	bred varieties (lines)	44.6154
GWAS193	ZDD06842	China, Heilongjiang	bred varieties (lines)	92.8571
GWAS194	ZDD06847	China, Heilongjiang	bred varieties (lines)	80
GWAS195	ZDD06851	China, Heilongjiang	bred varieties (lines)	0
GWAS196	ZDD06856	China, Jilin	landraces	80
GWAS197	ZDD06886	China, Heilongjiang	landraces	0
GWAS198	ZDD06895	China, Heilongjiang	landraces	0
GWAS199	ZDD06899	China, Heilongjiang	landraces	20
GWAS200	ZDD06902	China, Heilongjiang	landraces	8
GWAS201	ZDD06906	China, Heilongjiang	landraces	44
GWAS202	ZDD06911	China, Heilongjiang	landraces	65.7143
GWAS203	ZDD06912	China, Heilongjiang	landraces	85.7143
GWAS204	ZDD06920	China, Heilongjiang	landraces	20
GWAS205	ZDD06937	China, Heilongjiang	landraces	0
GWAS206	ZDD06942	China, Heilongjiang	landraces	40
GWAS207	ZDD06944	China, Heilongjiang	landraces	100
GWAS208	ZDD06945	China, Heilongjiang	landraces	76.3636
GWAS209	ZDD06955	China, Heilongjiang	landraces	44
GWAS210	ZDD06969	China, Heilongjiang	landraces	0
GWAS211	ZDD06974	China, Heilongjiang	landraces	80
GWAS212	ZDD06977	China, Heilongjiang	landraces	20
GWAS213	ZDD06998	China, Heilongjiang	landraces	0
GWAS214	ZDD07000	China, Heilongjiang	landraces	34.2857
GWAS215	ZDD07019	China, Heilongjiang	landraces	6.15385
GWAS216	ZDD07024	China, Heilongjiang	landraces	100
GWAS217	ZDD07036	China, Heilongjiang	landraces	0
GWAS218	ZDD07044	China, Heilongjiang	landraces	4
GWAS219	ZDD07049	China, Heilongjiang	landraces	40
GWAS220	ZDD07055	China, Heilongjiang	landraces	40
GWAS221	ZDD07059	China, Heilongjiang	landraces	32
GWAS222	ZDD07062	China, Heilongjiang	landraces	20
GWAS223	ZDD07097	China, Heilongjiang	landraces	54.6667
GWAS224	ZDD07098	China, Heilongjiang	landraces	50
GWAS225	ZDD07110	China, Heilongjiang	landraces	0
GWAS226	ZDD07112	China, Heilongjiang	landraces	85.3333
GWAS227	ZDD07128	China, Heilongjiang	landraces	75.3846
GWAS228	ZDD07134	China, Heilongjiang	landraces	93.3333
GWAS229	ZDD07155	China, Heilongjiang	landraces	80
GWAS230	ZDD07200	China, Heilongjiang	landraces	0
GWAS231	ZDD07210	China, Jilin	bred varieties (lines)	65.7143
GWAS232	ZDD07211	China, Jilin	bred varieties (lines)	80
GWAS233	ZDD07212	China, Jilin	bred varieties (lines)	76.6667
GWAS234	ZDD07213	China, Jilin	bred varieties (lines)	50.7692
GWAS235	ZDD07214	China, Jilin	bred varieties (lines)	20
GWAS236	ZDD07215	China, Jilin	bred varieties (lines)	25.3333
GWAS237	ZDD07216	China, Jilin	bred varieties (lines)	67.1429
GWAS238	ZDD07217	China, Jilin	bred varieties (lines)	80
GWAS239	ZDD07228	China, Jilin	bred varieties (lines)	80
GWAS240	ZDD07229	China, Jilin	bred varieties (lines)	70.7692
GWAS241	ZDD07230	China, Jilin	bred varieties (lines)	83.75
GWAS242	ZDD07231	China, Jilin	bred varieties (lines)	80
GWAS243	ZDD07232	China, Jilin	bred varieties (lines)	37.1429
GWAS244	ZDD07235	China, Heilongjiang	bred varieties (lines)	86.6667
GWAS245	ZDD07236	China, Jilin	bred varieties (lines)	80
GWAS246	ZDD07238	China, Jilin	bred varieties (lines)	80
GWAS247	ZDD07239	China, Jilin	bred varieties (lines)	20
GWAS248	ZDD07244	China, Jilin	landraces	60
GWAS249	ZDD07264	China, Jilin	landraces	0
GWAS250	ZDD07276	China, Jilin	landraces	80
GWAS251	ZDD07293	China, Jilin	landraces	0
GWAS252	ZDD07298	China, Jilin	landraces	20
GWAS253	ZDD07308	China, Jilin	landraces	40
GWAS254	ZDD07330	China, Jilin	landraces	0
GWAS255	ZDD07333	China, Jilin	landraces	0
GWAS256	ZDD07334	China, Jilin	landraces	0
GWAS257	ZDD07336	China, Jilin	landraces	80
GWAS258	ZDD07353	China, Jilin	landraces	0
GWAS259	ZDD07355	China, Jilin	landraces	20
GWAS260	ZDD07368	China, Jilin	landraces	60
GWAS261	ZDD07388	China, Jilin	landraces	0
GWAS262	ZDD07389	China, Jilin	landraces	0
GWAS263	ZDD07390	China, Jilin	landraces	20
GWAS264	ZDD07408	China, Jilin	landraces	80
GWAS265	ZDD07409	China, Jilin	landraces	20
GWAS266	ZDD07411	China, Jilin	landraces	0
GWAS267	ZDD07415	China, Jilin	landraces	20
GWAS268	ZDD07421	China, Jilin	landraces	0
GWAS269	ZDD07438	China, Jilin	landraces	0
GWAS270	ZDD07451	China, Jilin	landraces	0
GWAS271	ZDD07455	China, Jilin	landraces	100
GWAS272	ZDD07462	China, Jilin	landraces	0
GWAS273	ZDD07466	China, Jilin	landraces	60
GWAS274	ZDD07475	China, Jilin	landraces	80
GWAS275	ZDD07487	China, Jilin	landraces	96.6667
GWAS276	ZDD07495	China, Jilin	landraces	0
GWAS277	ZDD07497	China, Jilin	landraces	0
GWAS278	ZDD07510	China, Jilin	landraces	80
GWAS279	ZDD07511	China, Jilin	landraces	80
GWAS280	ZDD07516	China, Jilin	landraces	57.1429
GWAS281	ZDD07525	China, Jilin	landraces	80
GWAS282	ZDD07554	China, Jilin	landraces	20
GWAS283	ZDD07560	China, Jilin	landraces	0
GWAS284	ZDD07562	China, Jilin	landraces	80
GWAS285	ZDD07563	China, Jilin	landraces	0
GWAS286	ZDD07567	China, Jilin	landraces	28
GWAS287	ZDD07568	China, Jilin	landraces	80
GWAS288	ZDD07573	China, Jilin	landraces	83.0769
GWAS289	ZDD07644	China, Liaoning	bred varieties (lines)	100
GWAS290	ZDD07648	China, Liaoning	bred varieties (lines)	0
GWAS291	ZDD07652	China, Liaoning	bred varieties (lines)	40
GWAS292	ZDD07695	China, Liaoning	bred varieties (lines)	40
GWAS293	ZDD07697	China, Liaoning	landraces	60
GWAS294	ZDD07722	China, Liaoning	landraces	0
GWAS295	ZDD07774	China, Liaoning	landraces	0
GWAS296	ZDD07785	China, Liaoning	landraces	100
GWAS297	ZDD07876	China, Nei Monggol	landraces	0
GWAS298	ZDD07987	China, Beijing	bred varieties (lines)	0
GWAS299	ZDD17668	China, Heilongjiang	bred varieties (lines)	40
GWAS300	ZDD17679	China, Heilongjiang	bred varieties (lines)	0
GWAS301	ZDD17683	China, Heilongjiang	bred varieties (lines)	40
GWAS302	ZDD17686	China, Heilongjiang	bred varieties (lines)	80
GWAS303	ZDD17687	China, Heilongjiang	bred varieties (lines)	84
GWAS304	ZDD17691	China, Heilongjiang	bred varieties (lines)	0
GWAS305	ZDD17692	China, Heilongjiang	bred varieties (lines)	20
GWAS306	ZDD17698	China, Heilongjiang	bred varieties (lines)	20
GWAS307	ZDD17699	China, Heilongjiang	bred varieties (lines)	20
GWAS308	ZDD17706	China, Heilongjiang	bred varieties (lines)	66.6667
GWAS309	ZDD17707	China, Heilongjiang	bred varieties (lines)	100
GWAS310	ZDD17789	China, Heilongjiang	landraces	100
GWAS311	ZDD17805	China, Jilin	landraces	100
GWAS312	ZDD17819	China, Jilin	landraces	0
GWAS313	ZDD17857	China, Jilin	bred varieties (lines)	0
GWAS314	ZDD17862	China, Jilin	bred varieties (lines)	40
GWAS315	ZDD17870	China, Jilin	bred varieties (lines)	60
GWAS316	ZDD17873	China, Jilin	bred varieties (lines)	20
GWAS317	ZDD17876	China, Jilin	bred varieties (lines)	20
GWAS318	ZDD17877	China, Jilin	bred varieties (lines)	0
GWAS319	ZDD18022	China, Jilin	landraces	5.45455
GWAS320	ZDD18044	China, Jilin	landraces	20
GWAS321	ZDD18077	China, Liaoning	bred varieties (lines)	0
GWAS322	ZDD18177	China, Liaoning	landraces	0
GWAS323	ZDD18281	China, Nei Monggol	landraces	20
GWAS324	ZDD18331	China, Nei Monggol	landraces	0
GWAS325	ZDD18350	China, Nei Monggol	landraces	0
GWAS326	ZDD18377	China, Nei Monggol	landraces	24.6154
GWAS327	ZDD18386	China, Nei Monggol	landraces	20
GWAS328	ZDD22613	China, Heilongjiang	bred varieties (lines)	50
GWAS329	ZDD22639	China, Heilongjiang	bred varieties (lines)	70
GWAS330	ZDD22641	China, Heilongjiang	bred varieties (lines)	20
GWAS331	ZDD22644	China, Heilongjiang	bred varieties (lines)	0
