# Supplementary material for: Genome-wide association study of powdery mildew resistance in cultivated soybean from Northeast China
Source: Front Plant Sci. 2023 Nov 2;14:1268706. doi: 10.3389/fpls.2023.1268706 (PMC10651740; doi:10.3389/fpls.2023.1268706)
Supplement: Supplementary file 3 [file Table_2.xlsx]

## Sheet: Sheet1
Supplementary TABLE 2 | Geographical distribution of 331 soybean germplasm accessions from different subgroups
Origin	Number of Accessions	subgroup1	subgroup2
HLJa	119	56	63
JLb	147	60	87
LNc	57	31	26
IMd	7	7	0
BJe	1	1	0
Total	331	155	176
a Heilongjiang region of China. b Jilin region of China. c Liao Ning region of China. d Inner Mongolia region of China. e Beijing region of China.
