# Supplementary material for: Genome-wide association study of powdery mildew resistance in cultivated soybean from Northeast China
Source: Front Plant Sci. 2023 Nov 2;14:1268706. doi: 10.3389/fpls.2023.1268706 (PMC10651740; doi:10.3389/fpls.2023.1268706)
Supplement: Supplementary file 4 [file Table_3.xlsx]

## Sheet: Sheet1
Supplementary TABLE 3 | Annotations of the putative causal genes in the six significant SNP loci linkage region on Chr16.
ID	Gene name Wm82.a2.v1	Orthologb	Fuction annotation
1	Glyma.16g205200	AT4G10340.1	light harvesting complex of photosystem II 5
2	Glyma.16g205300	AT4G10330.1	glycine-rich protein
3	Glyma.16g205400	AT4G10300.1	RmlC-like cupins superfamily protein
4	Glyma.16g205500	AT1G64810.2	Arabidopsis thaliana protein of unknown function (DUF794)
5	Glyma.16g205600	AT4G10280.1	RmlC-like cupins superfamily protein
6	Glyma.16g205700	AT1G33360.1	ATP-dependent Clp protease
7	Glyma.16g205800	No items to show	Unknown protein
8	Glyma.16g205900	AT2G25560.1	DNAJ heat shock N-terminal domain-containing protein
9	Glyma.16g206000	AT1G33350.1	Pentatricopeptide repeat (PPR) superfamily protein
10	Glyma.16g206100	No items to show	Unknown protein
11	Glyma.16g206200	AT4G10250.1	HSP20-like chaperones superfamily protein
12	Glyma.16g206300	No items to show	Unknown protein
13	Glyma.16g206400	AT1G42550.1	plastid movement impaired1
14	Glyma.16g206500	AT2G44065.1	Ribosomal protein L2 family
15	Glyma.16g206600	AT1G12700.1	ATP binding,nucleic acid binding,helicases
16	Glyma.16g206700	No items to show	Unknown protein
17	Glyma.16g206800	AT1G12440.1	A20/AN1-like zinc finger family protein
18	Glyma.16g206900	AT1G33340.1	ENTH/ANTH/VHS superfamily protein
19	Glyma.16g207000	AT1G33330.1	Class I peptide chain release factor
20	Glyma.16g207100	AT4G20350.2	oxidoreductases
21	Glyma.16g207200	AT2G44150.1	histone-lysine N-methyltransferase ASHH3
22	Glyma.16g207300	AT5G35530.1	Ribosomal protein S3 family protein
23	Glyma.16g207400	AT5G35530.1	Ribosomal protein S3 family protein
24	Glyma.16g207500	AT4G33420.1	Peroxidase superfamily protein
25	Glyma.16g207600	AT5G23550.1	Got1/Sft2-like vescicle transport protein family
26	Glyma.16g207700	AT4G15093.1	catalytic LigB subunit of aromatic ring-opening dioxygenase family
27	Glyma.16g207800	AT4G15093.1	catalytic LigB subunit of aromatic ring-opening dioxygenase family
28	Glyma.16g207900	AT5G08450.1	Component of histone-deacetylase complexes.
29	Glyma.16g208000	No items to show	Unknown protein
30	Glyma.16g208100	AT5G23530.1	carboxyesterase 18
31	Glyma.16g208200	AT5G23530.1	carboxyesterase 18
32	Glyma.16g208300	AT5G23530.1	carboxyesterase 18
33	Glyma.16g208400	AT5G49890.1	chloride channel C
34	Glyma.16g208500	AT3G55620.1	Translation initiation factor IF6
35	Glyma.16g208600	AT3G55620.1	Translation initiation factor IF6
36	Glyma.16g208700	AT5G26360.1	TCP-1/cpn60 chaperonin family protein
37	Glyma.16g208800	AT5G08430.1	SWIB/MDM2 domain,Plus-3,GYF
38	Glyma.16g208900	No items to show	Unknown protein
39	Glyma.16g209000	AT5G36930.2	Disease resistance protein (TIR-NBS-LRR class)c family
40	Glyma.16g209100	AT3G02645.1	Plant protein of unknown function (DUF247)
41	Glyma.16g209200	No items to show	Unknown protein
42	Glyma.16g209300	AT2G30650.1	ATP-dependent caseinolytic (Clp) protease/crotonase family protein
43	Glyma.16g209400	AT1G17840.1	white-brown complex homolog protein 11
44	Glyma.16g209500	AT1G03610.1	Protein of unknown function (DUF789)
45	Glyma.16g209600	AT1G17820.1	Putative integral membrane protein conserved region (DUF2404)
46	Glyma.16g209700	AT4G19191.1	Tetratricopeptide repeat (TPR)-like superfamily protein
47	Glyma.16g209800	AT5G08370.1	alpha-galactosidase 2
48	Glyma.16g209900	No items to show	Unknown protein
49	Glyma.16g210000	AT1G73190.1	Aquaporin-like superfamily protein
50	Glyma.16g210100	AT3G02880.1	Disease resistance protein (TIR-NBS-LRR class)c family
51	Glyma.16G210200	AT5G58210.4	hydroxyproline-rich glycoprotein family protein
52	Glyma.16G210300	AT1G73340.1	Cytochrome P450 superfamily protein
53	Glyma.16G210400	AT1G73350.2	Unknown protein
54	Glyma.16G210500	AT5G25930.1	Protein kinase family protein with leucine-rich repeat(LRR) domain
55	Glyma.16G210600	AT5G36930.1	Disease resistance protein (TIR-NBS-LRR class)c family
56	Glyma.16G210700	AT1G73320.1	S-adenosyl-L-methionine-dependent methyltransferases superfamily protein
57	Glyma.16G210800	AT5G36930.2	Disease resistance protein (TIR-NBS-LRR class) family
58	Glyma.16G210900	AT1G73380.1	unknown protein; CONTAINS InterPro DOMAIN/s: Protein of unknown function DUF1308
59	Glyma.16G211000	AT5G17680.1	Disease resistance protein (TIR-NBS-LRR class) family
60	Glyma.16G211100	AT1G73390.3	Endosomal targeting BRO1-like domain-containing protein
61	Glyma.16G211200	AT5G63720.1	kokopelli
62	Glyma.16G211300	AT2G31270.1	homolog of yeast CDT1 A
63	Glyma.16G211400	AT5G36930.1	Disease resistance protein (TIR-NBS-LRR class) family
64	Glyma.16G211500	AT5G63720.1	kokopelli
65	Glyma.16G211600	No items to show	Unknown protein
66	Glyma.16G211700	AT1G17860.1	Kunitz family trypsin and protease inhibitor protein
67	Glyma.16G211800	AT1G17860.1	Kunitz family trypsin and protease inhibitor protein
68	Glyma.16G211900	AT2G29760.1	Tetratricopeptide repeat (TPR)-like superfamily protein
69	Glyma.16G212000	AT3G21780.1	UDP-glucosyl transferase 71B6
70	Glyma.16G212100	AT1G17860.1	Kunitz family trypsin and protease inhibitor protein
71	Glyma.16G212200	AT1G17860.1	Kunitz family trypsin and protease inhibitor protein
72	Glyma.16G212300	AT5G17680.1	Disease resistance protein (TIR-NBS-LRR class) family
73	Glyma.16G212400	AT1G73330.1	drought-repressed 4
74	Glyma.16G212500	AT1G17860.1	Kunitz family trypsin and protease inhibitor protein
75	Glyma.16G212600	AT5G23370.1	GRAM domain-containing protein /ABA-responsive protein-related
76	Glyma.16G212700	AT5G41010.1	DNA directed RNA polymerase, 7 kDa subunit
77	Glyma.16G212800	AT1G15030.1	Protein of unknown function (DUF789)
78	Glyma.16G212900	AT1G65730.1	YELLOW STRIPE like 7
79	Glyma.16G213000	AT1G48380.1	root hair initiation protein root hairless 1 (RHL1)
80	Glyma.16g213100	AT3G19180.1	paralog of ARC6
81	Glyma.16g213200	AT5G23250.1	Succinyl-CoAligase,alphasubunit
82	Glyma.16g213300	AT1G34130.1	staurosporin and temperature sensitive 3-like b
83	Glyma.16g213400	AT5G23130.1	Peptidoglycan-binding LysM domain-containing protein
84	Glyma.16g213500	AT3G19950.1	RING/U-box superfamily protein
85	Glyma.16g213600	No items to show	Unknown protein
86	Glyma.16g213700	AT5G36930.2	Disease resistance protein (TIR-NBS-LRR class) family
87	Glyma.16g213800	AT5G36930.2	Disease resistance protein (TIR-NBS-LRR class)c family
88	Glyma.16g213900	AT5G36930.2	Disease resistance protein (TIR-NBS-LRR class)c family
89	Glyma.16g214000	AT5G17680.1	Disease resistance protein (TIR-NBS-LRR class)c family
90	Glyma.16g214100	AT5G36930.1	Disease resistance protein (TIR-NBS-LRR class)c family
91	Glyma.16g214200	AT5G17680.1	Disease resistance protein (TIR-NBS-LRR class)c family
92	Glyma.16g214300	AT5G17680.1	Disease resistance protein (TIR-NBS-LRR class)c family
93	Glyma.16g214400	AT5G58430.1	Exocyst subunit exo70 family protein B1
94	Glyma.16g214500	AT5G36930.2	Disease resistance protein (TIR-NBS-LRR class)c family
95	Glyma.16g214600	AT5G51630.3	Disease resistance protein (TIR-NBS-LRR class)c family
96	Glyma.16g214700	AT1G72930.1	toll/interleukin-1 receptor-like
aGlyma ID from soybean reference genome Wm82.a2.v1 (http://www.soybase.org)
bAccession numbers for Arabidopsis orthologs are from the Arabidopsis Information Resource (TAIR10, http://www.arabidopsis.org/)
cTIR-NBS-LRR: Toll-interleukin receptor (TIR)-nucleotide-binding site (NBS)-leucine-rich repeat (LRR) domains
