# Supplementary material for: Genome-wide association study of powdery mildew resistance in cultivated soybean from Northeast China
Source: Front Plant Sci. 2023 Nov 2;14:1268706. doi: 10.3389/fpls.2023.1268706 (PMC10651740; doi:10.3389/fpls.2023.1268706)
Supplement: Supplementary file 5 [file Table_4.xlsx]

## Sheet: Sheet1
Supplementary TABLE 4 | GO annotation of the R-like candidate genes.
Ontology	Genes	GO terms
Biological Process	Glyma.16g208100	GO:0008152	metabolic process
		GO:0009056	catabolic process
		GO:0009860	pollen tube growth
	Glyma.16g208200	GO:0008152	metabolic process
		GO:0009056	catabolic process
		GO:0009860	pollen tube growth
	Glyma.16g208300	GO:0008152	metabolic process
		GO:0009056	catabolic process
		GO:0009860	pollen tube growth
	Glyma.16g209000	GO:0007165	signal transduction
	Glyma.16g210100	GO:0006468	protein phosphorylation
	Glyma.16G210500	GO:0006468	protein phosphorylation
		GO:0016310	phosphorylation
		GO:0006952	defense response
	Glyma.16G210600	GO:0007165	signal transduction
	Glyma.16G210800	GO:0006952	defense response
		GO:0007165	signal transduction
	Glyma.16g211400	GO:0006952	defense response
		GO:0007165	signal transduction
	Glyma.16g212300	GO:0006952	defense response
		GO:0007165	signal transduction
	Glyma.16G213700	GO:0006952	defense response
		GO:0007165	signal transduction
	Glyma.16G213800	GO:0006952	defense response
		GO:0007165	signal transduction
	Glyma.16G213900	GO:0006952	defense response
		GO:0007165	signal transduction
	Glyma.16G214000	GO:0006952	defense response
		GO:0007165	signal transduction
	Glyma.16G214100	GO:0006952	defense response
		GO:0007165	signal transduction
	Glyma.16G214200	GO:0007165	signal transduction
	Glyma.16G214300	GO:0007165	signal transduction
	Glyma.16G214500	GO:0007165	signal transduction
	Glyma.16G214600	GO:0006952	defense response
		GO:0007165	signal transduction
Mollecular Function	Glyma.16g208100	GO:0016787	hydrolase activity
		GO:0052689	carboxylic ester hydrolase activity
	Glyma.16g208200	GO:0016787	hydrolase activity
		GO:0052689	carboxylic ester hydrolase activity
	Glyma.16g208300	GO:0016787	hydrolase activity
		GO:0052689	carboxylic ester hydrolase activity
	Glyma.16g209000	GO:0005515	protein binding
		GO:0005515	protein binding
	Glyma.16g210100	GO:0004672	protein kinase activity
		GO:0005524	ATP binding
	Glyma.16G210500	GO:0000166	nucleotide binding
		GO:0004672	protein kinase activity
		GO:0004674	protein serine/threonine kinase activity
		GO:0005515	protein binding
		GO:0005524	ATP binding
		GO:0016301	kinase activity
		GO:0016740	transferase activity
	Glyma.16G210600	GO:0003676	nucleic acid binding
		GO:0005515	protein binding
		GO:0043531	ADP binding
	Glyma.16G210800	GO:0003676	nucleic acid binding
		GO:0005515	protein binding
		GO:0043531	ADP binding
	Glyma.16G211000	GO:0043531	ADP binding
	Glyma.16g211400	GO:0005515	protein binding
		GO:0005524	ATP binding
		GO:0043531	ADP binding
	Glyma.16g212300	GO:0005515	protein binding
		GO:0043531	ADP binding
	Glyma.16G213700	GO:0043531	ADP binding
		GO:0005515	protein binding
	Glyma.16G213800	GO:0005515	protein binding
		GO:0043531	ADP binding
	Glyma.16G213900	GO:0005515	protein binding
		GO:0043531	ADP binding
	Glyma.16G214000	GO:0005515	protein binding
		GO:0043531	ADP binding
	Glyma.16G214100	GO:0005515	protein binding
		GO:0043531	ADP binding
	Glyma.16G214200	GO:0043531	ADP binding
		GO:0005515	protein binding
	Glyma.16G214300	GO:0043531	ADP binding
		GO:0005515	protein binding
	Glyma.16G214500	GO:0005509	calcium ion binding
		GO:0005515	protein binding
	Glyma.16G214600	GO:0005515	protein binding
		GO:0043531	ADP binding
The AgriGO toolkit was used to do gene ontology (GO) analysis (http://bioinfo.cau.edu.cn/agriGO/)
