# Supplementary material for: Genome-wide association study of powdery mildew resistance in cultivated soybean from Northeast China
Source: Front Plant Sci. 2023 Nov 2;14:1268706. doi: 10.3389/fpls.2023.1268706 (PMC10651740; doi:10.3389/fpls.2023.1268706)
Supplement: Supplementary file 6 [file Table_5.xlsx]

## Sheet: KOG
Supplementary TABLE 5 | KOG annotated analysis of the R-like candidate genes.
Gene name	KOG_id	KOG_class_defination	Functional_categories	Function_class_defination
Glyma.16g209000	NA	NA	NA	NA
Glyma.16g210100	KOG1187	Serine/threonine protein kinase	CELLULAR PROCESSES AND SIGNALING	Signal transduction mechanisms
Glyma.16G210500	KOG1187	Serine/threonine protein kinase	CELLULAR PROCESSES AND SIGNALING	Signal transduction mechanisms
Glyma.16G210600	KOG4658	Apoptotic ATPase	CELLULAR PROCESSES AND SIGNALING	Signal transduction mechanisms
Glyma.16G210800	KOG4658	Apoptotic ATPase	CELLULAR PROCESSES AND SIGNALING	Signal transduction mechanisms
Glyma.16G211000	NA	NA	NA	NA
Glyma.16G211400	KOG4658	Apoptotic ATPase	CELLULAR PROCESSES AND SIGNALING	Signal transduction mechanisms
Glyma.16G212300	KOG4658	Apoptotic ATPase	CELLULAR PROCESSES AND SIGNALING	Signal transduction mechanisms
Glyma.16g213700	KOG1947	Leucine rich repeat proteins, some proteins contain F-box	POORLY CHARACTERIZED	General function prediction only
	KOG4658	Apoptotic ATPase	CELLULAR PROCESSES AND SIGNALING	Signal transduction mechanisms
Glyma.16g213800	KOG4658	Apoptotic ATPase	CELLULAR PROCESSES AND SIGNALING	Signal transduction mechanisms
Glyma.16g213900	KOG4658	Apoptotic ATPase	CELLULAR PROCESSES AND SIGNALING	Signal transduction mechanisms
Glyma.16g214000	KOG4658	Apoptotic ATPase	CELLULAR PROCESSES AND SIGNALING	Signal transduction mechanisms
Glyma.16g214100	KOG4658	Apoptotic ATPase	CELLULAR PROCESSES AND SIGNALING	Signal transduction mechanisms
Glyma.16g214200	NA	NA	NA	NA
Glyma.16g214300	NA	NA	NA	NA
Glyma.16g214500	NA	NA	NA	NA
Glyma.16g214600	KOG4658	Apoptotic ATPase	CELLULAR PROCESSES AND SIGNALING	Signal transduction mechanisms
Glyma.16g208100	KOG1515	Arylacetamide deacetylase	CELLULAR PROCESSES AND SIGNALING	Defense mechanisms
Glyma.16g208200	KOG1515	Arylacetamide deacetylase	CELLULAR PROCESSES AND SIGNALING	Defense mechanisms
Glyma.16g208300	KOG1515	Arylacetamide deacetylase	CELLULAR PROCESSES AND SIGNALING	Defense mechanisms
http://phytozome.jgi.doe.gov/pz/portal.html#!info?alias=Org_Gmax.
