# Supplementary material for: Genome-wide association study of powdery mildew resistance in cultivated soybean from Northeast China
Source: Front Plant Sci. 2023 Nov 2;14:1268706. doi: 10.3389/fpls.2023.1268706 (PMC10651740; doi:10.3389/fpls.2023.1268706)
Supplement: Supplementary file 7 [file Table_6.xlsx]

## Sheet: Sheet1
Supplementary TABLE 6 | Geographical sources of 331 soybean germplasm accessions.
Origin	No. of accessions	bred Variety(lines)	Landrace
HLJa	119	61	58
JLb	147	49	98
LNc	57	16	41
IMd	7	0	7
BJe	1	1	0
Total	331	127	204
a Heilongjiang region of China. b Jilin region of China. c Liao Ning region of China. d Inner Mongolia region of China. e Beijing region of China.
