# Supplementary material for: Genome-wide association study of powdery mildew resistance in cultivated soybean from Northeast China
Source: Front Plant Sci. 2023 Nov 2;14:1268706. doi: 10.3389/fpls.2023.1268706 (PMC10651740; doi:10.3389/fpls.2023.1268706)
Supplement: Supplementary file 8 [file Table_7.xlsx]

## Sheet: Sheet1
Supplementary TABLE 7 | Primer sequences used for expression profiling.
No.	Gene name	Forward primer (5′–3′)	Reverse primer (5′–3′)	Annealing temperature (℃)	Size (bp)	References
1	Glyma.16G208100	AATTTGGCTCACAATGTTGCG	TAAACCCGACAAATCCTCCGAA	55	256	——
2	Glyma.16G208200	TTGGATTACCCGGATACCCTC	GACTCGGGCAAATCATCGAAC	55	165	——
3	Glyma.16G208300	CTACCCCTCCCAATACGACGA	TTGAACCGAAACTAAGCCGAT	55	203	——
4	Glyma.16G209000	GCAGATACCCGTTTTCGT	GTGTGATCTCTTCGCCTT	50	110	——
5	Glyma.16G210100	TTCCAACAAGAAATTGCCAGT	TCTTCCAATTCCTCTACCCTC	51	326	——
6	Glyma.16G210500	TATGCACCATGACTGTTCACC	ATTAGCATCTTAGCGAGTCCA	55	118	——
7	Glyma.16G210600	TGGCTATCATTTCAAAGAGGGA	TCCGCAACATGTAAAGTACGAG	55	106	——
8	Glyma.16G210800	AAGGAGAAGGATATGAATACAAG	CAACTGGGTAATCCGCAACA	55	100	——
9	Glyma.16G211000	TGGTTTTATCAGGACATTATTTGCG	GGGCATATCCAACAACATGGCT	53	82	——
10	Glyma.16G211400	TTGATCGACAAGAATCACCGAA	TCTTCAAATAAGGGGAAATCCAA	55	140	——
11	Glyma.16G212300	AAGGCTCTGCATCAAGTAGCTAA	GATCTTGCTGGAGACCAACTCA	55	109	——
12	Glyma.16G213700	ATCATTTCAAAGATGGAAACAGAG	CAACATGTAAAGAAGCACGACT	55	105	——
13	Glyma.16g213800	TCCATTTTGATGAATCCTGTTT	TTTCGTCGGAGCCTATGTTG	55	168	Jiang et al., 2019
14	Glyma.16g213900	CGTGCATCAATCTACGATGTTT	AAGTGCTGGTGTTATTTCCTCT	55	156	Jiang et al., 2019
15	Glyma.16g214000	TTGGTTATACCGGTCTTTTACAAC	GATAGCCACACAAGTCAGCTACTT	55	166	Jiang et al., 2019
16	Glyma.16g214100	CATCTTCAAAGGCACATCGG	TGCTCGCAATCACTCACCAT	57	187	Jiang et al., 2019
17	Glyma.16g214200	TAACAAGTTGGCAAGAAGGAGC	GATGTTTGTCCCGAGTGGTAAT	57	171	Jiang et al., 2019
18	Glyma.16g214300	GAGTCATCATTACCACTCGGGACA	AGGCCAGAAGCATAAGCTACCACA	61	187	Jiang et al., 2019
19	Glyma.16g214500	TGGCTAAGCATAAGATAAGATTTCC	GGACTCTTGTTCAACAGGCAGAT	59	203	Jiang et al., 2019
20	Glyma.16g214600	GCAAGAAGGAGCTTCAACGATA	TTAGCAGATGTTTGTCCCGAGT	59	116	Jiang et al., 2019
21	Actin	CGGTGGTTCTATCTTGGCATC	GTCTTTCGCTTCAATAACCCTA	55	——	——
