# Supplementary material for: Genome-wide association study of powdery mildew resistance in cultivated soybean from Northeast China
Source: Front Plant Sci. 2023 Nov 2;14:1268706. doi: 10.3389/fpls.2023.1268706 (PMC10651740; doi:10.3389/fpls.2023.1268706)
Supplement: Supplementary file 9 [file DataSheet_1.zip]

Archive with 1 entries (1 files):
- 331.snp.filtering.vcf
